# Supplementary material for: Anti-cancer effect of palmitic acid against the endometrial cancer progression via inducing ferroptosis
Source: Biochem Biophys Rep. 2026 Feb 10;45:102499. doi: 10.1016/j.bbrep.2026.102499 (PMC12914859; doi:10.1016/j.bbrep.2026.102499)
Supplement: Multimedia component 2 [file mmc2.zip]

Archive with 1 entries (1 files):
- original results of western blot.rar
